# Supplementary material for: Deletion of homologs of the SREPB pathway results in hyper-production of cellulases in Neurospora crassa and Trichoderma reesei
Source: Biotechnol Biofuels. 2015 Aug 19;8:121. doi: 10.1186/s13068-015-0297-9 (PMC4539670; doi:10.1186/s13068-015-0297-9)
Supplement: Supplementary file 1 — Additional file 1: Table S1. Single-gene deletion strains available from the Fungal Genetics Stock Center that were included in screen. [file 13068_2015_297_MOESM1_ESM.xlsx]

## Sheet: Sheet1
Table S1. Single-gene deletion strains available from the Fungal Genetic Stock Center that were included in screen.
Primary reason for inclusion	Deleted locus	Gene name in the Neurospora crassa database maintained by the Broad Institute	FGSC strain accession number	Also identified by category
Category A: Proteins potentially involved in cellular secretion apparatus (e.g. tether and SNARE proteins, GTPases, GPI-anchored and myristoylated proteins)	NCU00237	cAMP-specific phosphodiesterase	11429
	NCU00290	ABC transporter	16032
	NCU00523	NAD-dependent deacetylase sirtuin-2	12079
	NCU00535	Alanyl-tRna synthetase	19714
	NCU00566	Synaptobrevin	15918
	NCU00600	Rho-type GTPase-3	11352
	NCU00957	Anchored cell wall protein-2	11674
	NCU01342	Endoplasmic reticulum vesicle protein 25	18824
	NCU01353	Glycosylhydrolase family 16-1	13116
	NCU01470	Vacuolar protein 8	13150
	NCU01575	SNARE complex subunit	21486
	NCU01878	Vesicle-mediated transporter	13362
	NCU01902	Glucosamine 6-phosphate N-acetyltransferase	13272
	NCU01911	GDP/GTP exchange factor Sec2p	13368
	NCU02167	Krev-1-like	11651
	NCU02184	Chitinase-1	11678
	NCU02432	DnaJ domain-containing protein	13519
	NCU02706	Protein transporter GOS1	15713
	NCU03013	Anchored cell wall protein-10	11222
	NCU03214	ER lumen protein retaining receptor	13303
	NCU03530	Anchored cell wall protein-6	16433
	NCU03616	Semicolonial-7	12467
	NCU03731	HAD superfamily hydrolase	18652
	NCU03833	Calcineurin B-1	12469
	NCU04003	ERP1 protein	16265
	NCU04119	SNARE complex subunit	12157
	NCU04379	Calcium sensor-1	11403
	NCU05050	2-hydroxyacid dehydrogenase	13395
	NCU05151	Phosphoketolase	13482
	NCU05292	DNA damage-inducible protein 1	12673
	NCU05667	Anchored cell wall protein-3	13709
	NCU05720	Chitin synthase export chaperone	13680
	NCU06185	Anchored cell wall protein-9	14189
	NCU06212	Trafficking protein particle complex subunit 6B	19986
	NCU06370	Vesicle-associated membrane protein 712	19921
	NCU06410	GTP-binding protein YPT52	11669
	NCU06626	Serine/threonine protein kinase-45	17959
	NCU06646	RNA polymerase II transcription factor B subunit 5	15721
	NCU06708	Protein transporter Sec22	12310
	NCU06750	Coiled-coil domain-containing protein 25	20446
	NCU06850	1,3-beta-glucanosyltransferase Gel3	12623
	NCU06927	Abhydrolase domain containing 12	20226
	NCU07062	Serine/threonine protein kinase-49	13067
	NCU07417	Golgi apparatus membrane protein Tvp38	19559
	NCU07481	Morphogenesis protein	11864
	NCU07489	Phosphatase-Z-like-1	11548
	NCU07939	Syntaxin	15824
	NCU08012	Exocyst complex protein EXO70	11414
	NCU08131	Glycosylhydrolase family 13-1	13989
	NCU08271	GTP-binding protein YptV5	15563
	NCU08333	Bleomycin hydrolase	20292
	NCU08683	Rho-type GTPase-2	13322
	NCU08989	ADP-ribosylation factor 1	11425
	NCU09432	SNARE-dependent exocytosis protein	12424
	NCU00162	Hypothetical protein	19362
	NCU00254	Hypothetical protein	12665
	NCU01054	Hypothetical protein	17084
	NCU01307	Hypothetical protein	21047
	NCU01458	Hypothetical protein	13616
	NCU01462	Hypothetical protein	13834
	NCU01814	Hypothetical protein	13138
	NCU02013	Hypothetical protein	14112
	NCU02153	Hypothetical protein	16958
	NCU02170	Hypothetical protein	18727
	NCU02172	Hypothetical protein	16962
	NCU02268	Hypothetical protein	16063
	NCU02315	Hypothetical protein	13506
	NCU02385	Hypothetical protein	19456
	NCU02529	Hypothetical protein	17295
	NCU02697	Hypothetical protein	16894
	NCU02799	Hypothetical protein	16890
	NCU02974	Hypothetical protein	21514
	NCU03019	Hypothetical protein	18872
	NCU03083	Hypothetical protein	18742
	NCU03275	Hypothetical protein	14051
	NCU03451	Hypothetical protein	20821
	NCU03520	Hypothetical protein	20823
	NCU03602	Hypothetical protein	19832
	NCU04091	Hypothetical protein	17241
	NCU04447	Hypothetical protein	15547
	NCU04551	Hypothetical protein	14192
	NCU04937	Hypothetical protein	17817
	NCU05150	Hypothetical protein	14785
	NCU05213	Hypothetical protein	19166
	NCU05794	Hypothetical protein	18015
	NCU05950	Hypothetical protein	18029
	NCU06084	Hypothetical protein	20114
	NCU06128	Hypothetical protein	15004
	NCU06350	Hypothetical protein	20625
	NCU06485	Hypothetical protein	20181
	NCU06640	Hypothetical protein	15312
	NCU07050	Hypothetical protein	15377
	NCU07441	Hypothetical protein	15502
	NCU07747	Hypothetical protein	19187
	NCU07827	Hypothetical protein	18132
	NCU09080	Hypothetical protein	20597
	NCU09243	Hypothetical protein	21015
	NCU09363	Hypothetical protein	15601
	NCU09388	Hypothetical protein	18035
	NCU09647	Hypothetical protein	18519
	NCU09761	Hypothetical protein	20800
	NCU09782	Hypothetical protein	14524
Category B: Homologs of T. reesei genes that vary between wild-type and the hyper-producing RUT C30 strain as identied in [22, 23]	NCU00289	Tall aerial hyphae-1	11086
	NCU00306	MFS multidrug transporter	16036
	NCU00340	Protoperithecium-1	11459
	NCU00378	Aldehyde dehydrogenase	12919
	NCU00648	Choline transporter	15930
	NCU01478	Fungal specific transcription factor domain-containing protein	11002
	NCU01838	Nitrilase	13177
	NCU01868	MFS maltose permease MalP	11677
	NCU01997	ABC transporter	19233
	NCU02017	All development altered-2	11108
	NCU02152	RRM domain-containing protein	16956
	NCU03068	Pyridoxine-3	16332
	NCU03643	Cutinase transcription factor 1 beta	11049
	NCU03914	Glucan 1,3-beta-glucosidase	16594
	NCU03998	Adaptor protein complex 3 Mu3a	11701
	NCU04697	Cyanide hydratase	11824
	NCU04865	Polyketide synthase-3	14205
	NCU04886	MFS multidrug transporter	16570
	NCU04923	Glycerol dehydrogenase-1	14430
	NCU04924	Hypothetical protein similar to phosphatidyl synthase	20351
	NCU05411	Pathway-specific nitrogen regulator	11040
	NCU05580	Membrane transporter	13740
	NCU05776	Amino acid permease	13687
	NCU05837	Vacuolar protein sorting-associated protein 13a	13984
	NCU06832	Kinesin	19733
	NCU07119	Nonribosomal peptide synthase 2	13475
	NCU07129	Amino-acid permease IndA1	20238
	NCU07240	Aflatoxin B1 aldehyde reductase member 2	19309
	NCU07498	Mutagen sensitive-40	12062
	NCU07788	Colonial-26	11030
	NCU08441	Non-ribosomal peptide synthetase	12040
	NCU00427	Hypothetical protein	13288
	NCU00497	Hypothetical protein	19712
	NCU00541	Hypothetical protein	13087
	NCU01420	Hypothetical protein	13758
	NCU02031	Hypothetical protein	21496
	NCU02182	Hypothetical protein	11882
	NCU03354	Hypothetical protein	16420
	NCU03811	Hypothetical protein	18831
	NCU05637	Hypothetical protein	11365
	NCU06690	Hypothetical protein	15455
	NCU06884	Hypothetical protein	20216
	NCU07492	Hypothetical protein	19394
	NCU07517	Hypothetical protein	14470
	NCU07574	Hypothetical protein	19406
	NCU07579	Hypothetical protein	19411
	NCU08443	Hypothetical protein	11061
Category C: Known and predicted cellulases, hemicellulases, and other proteins secreted in response to cellulose as identified in [8]	NCU00762	Glycosylhydrolase family 5-1	16746
	NCU00836	Glycosylhydrolase family 61-7	16400
	NCU01050	Glycosylhydrolase family 61-4	16543
	NCU01867	Glycosylhydrolase family 61-10	13250
	NCU01900	Xylosidase/arabinosidase	13364
	NCU02240	Glycosylhydrolase family 61-1	16191
	NCU02344	Fungal cellulose binding domain-containing protein	16218
	NCU02855	Glycosylhydrolase family 11-1	16228
	NCU03996	Glycosylhydrolase family 6-1	16264
	NCU04202	Nucleoside diphosphate kinase-1	14552
	NCU04205	Acid proteinase	19903
	NCU04854	Glycosylhydrolase family 7-2	16605
	NCU04952	Glycosylhydrolase family 3-4	13732
	NCU04997	Glycosylhydrolase family 10-3	15624
	NCU05057	Glycosylhydrolase family 7-1	13343
	NCU05924	Glycosylhydrolase family 10-1	15626
	NCU05955	Cel74a	13534
	NCU05965	Arabinosidase	13537
	NCU05969	Glycosylhydrolase family 61-9	13722
	NCU05974	Cell wall glucanosyltransferase Mwg1	15710	C
	NCU06861	Glycosylhydrolase family 43 protein	12627
	NCU07130	Glycosylhydrolase family 10-4	20174
	NCU07190	Glycosylhydrolase family 6-3	19316
	NCU07340	Cellobiohydrolase-1	15630
	NCU07351	Alpha-glucuronidase	19545
	NCU07520	Glycosylhydrolase family 61-11	14471
	NCU07760	Glycosylhydrolase family 61-2	14938
	NCU08398	Aldose 1-epimerase	20310
	NCU08909	Beta-1,3-glucanosyltransferase	12977
	NCU08936	Clock-controlled gene-15	11683
	NCU09175	GPI-anchored cell wall beta-1,3-endoglucanase EglC	11749	C
	NCU00798	Hypothetical protein	16632
	NCU01651	Hypothetical protein	21529
	NCU06239	Hypothetical protein	19989
Category D: Proteins that traverse the secretory pathway as predicted using the SignalP (score > 0.5) and TargetP (score = 1) algorithms	NCU00025	Integral membrane protein	15648	D
	NCU00119	Sad1/UNC domain-containing protein	15655
	NCU00182	Integral membrane protein	19364
	NCU00207	Oxidoreductase	12201
	NCU00591	Methylcrotonoyl-CoA carboxylase subunit alpha	15922
	NCU00614	DUF1620 domain-containing protein	19870
	NCU00709	Glycosylhydrolase family 3-8	16244
	NCU00716	Non-anchored cell wall protein-5	17054
	NCU00761	Triacylglycerol lipase	12928
	NCU00778	Sed5 vesicle protein	16938	C
	NCU00795	Membrane bound cation transporter	12375
	NCU00852	Endo-arabinase	17058
	NCU00881	Hyphal anastamosis-7	13775	C
	NCU00958	5-azacytidine resistance protein Azr1	19379
	NCU00968	SIL1	13666
	NCU01045	Ribonuclease T1	11172
	NCU01104	ATP-dependent RNA helicase MSS116	12231
	NCU01146	Signal sequence receptor alpha chain	12839
	NCU01230	Serum paraoxonase/arylesterase	17927
	NCU01279	ER membrane protein	19391
	NCU01403	GPI anchored protein	13755
	NCU01464	Zinc carboxypeptidase	13185
	NCU01521	ThiJ/PfpI family protein	18326
	NCU01996	pH-response regulator protein PalI/Rim-9	13378
	NCU02032	Glycosylhydrolase family 76-1	21230
	NCU02041	Anchored cell wall protein-11	14114
	NCU02110	NADPH oxidase-1	12867
	NCU02188	Sugar transporter	16052
	NCU02197	Riboflavin aldehyde-forming enzyme	16254
	NCU02216	Glycosylhydrolase family 76-6	16188
	NCU02336	Capsule associated protein	11635
	NCU02343	Alpha-L-arabinofuranosidase 2	16072	B
	NCU02378	Integral membrane protein	19504
	NCU02455	FKBP-type peptidyl-prolyl cis-trans isomerase	12999
	NCU02490	DnaJ domain-containing protein	20436
	NCU02579	FAS1 domain-containing protein	17203
	NCU02705	F1F0 ATP synthase assembly protein Atp10	12415
	NCU02904	Alpha/beta hydrolase fold protein	16262
	NCU02996	Endopolyphosphatase	21405
	NCU03000	Glycosylhydrolase family 61-8	21521
	NCU03076	Delta-1-pyrroline-5-carboxylate dehydrogenase	11294
	NCU03112	NADH-cytochrome b5 reductase 2	16415
	NCU03125	NIMA-interacting protein TinC	11279
	NCU03145	Oxidative stress resistance	12277	D
	NCU03147	Assembly factor Cbp-4	12861
	NCU03168	Aspartic-type endopeptidase	14075	C
	NCU03209	Glycosylhydrolase family 18-2	11332
	NCU03213	Mannosylphosphorylation protein	13302
	NCU03215	Glycosyl hydrolase	20439
	NCU03216	Adenylate kinase	20347
	NCU03290	Dipeptidyl peptidase	19898
	NCU03328	Glycosylhydrolase family 61-6	16589
	NCU03459	UBA domain-containing protein Ucp14	20009
	NCU03475	Hemolysin	16428
	NCU03493	Heterokaryon incompatibility-C	12202
	NCU03559	Ubiquinol-cytochrome C reductase complex core protein 2 precursor	11196
	NCU03641	Glycosylhydrolase family 3-1	21275
	NCU03657	Glycosylhydrolase family 63-1	21418
	NCU03739	ERP38 protein	12037
	NCU03770	Glycosylhydrolase family 76-7	21268
	NCU03800	Endosomal cargo receptor	11690	C
	NCU03861	Glutaminase A	12396
	NCU03937	Intermediate filament protein	12405
	NCU04033	Covalently-linked cell wall protein	16451
	NCU04395	Glycosylhydrolase family 30-1	11881	B
	NCU04419	2-oxoglutarate-dependent ethylene/succinate-forming enzyme	16689
	NCU04431	Endo-1,3(4)-beta-glucanase	16690
	NCU04475	Lipase B	15385
	NCU04479	LAP2	16461
	NCU04494	Acetyl xylan esterase	16698
	NCU04528	Laccase precursor	14356
	NCU04593	Lcc9	16705
	NCU04754	Isoleucine-valine-6	16802
	NCU04903	Tripeptidyl peptidase I	13518
	NCU04938	Choline dehydrogenase	13328
	NCU04953	Penicillopepsin	13334
	NCU04959	Secreted glucosidase	13478
	NCU05042	Bilirubin oxidase	13341
	NCU05104	Glycosylhydrolase family 7-4	13468
	NCU05113	Laccase precursor	13351
	NCU05123	Capsule protein	16526
	NCU05137	Non-anchored cell wall protein-1	11681	B
	NCU05159	Acetylxylan esterase	13439	B
	NCU05299	NADH:ubiquinone oxidoreductase 29.9	18899
	NCU05404	Endoglucanase	13578
	NCU05427	ATP-dependent Clp protease	18813
	NCU05598	Ascus development-1	15229
	NCU05618	Extracellular SCP domain-containing protein Pry1	13713
	NCU05686	Cell wall glucanase	12002
	NCU05751	Cellulose-binding protein	15757	B
	NCU05768	Plenty of it-2	14968
	NCU05852	Glucuronan lyase A	18022	B
	NCU05916	Alpha-1,3-mannosyltransferase CMT1	11638
	NCU06010	Mutanase	13727
	NCU06038	Ribosomal protein L36	15809
	NCU06042	FAD dependent oxidoreductase	13729
	NCU06086	Regulatory protein suaprga1	13561
	NCU06242	Lectin family integral membrane protein	11913	C
	NCU06270	Mitochondrial processing peptidase	14727
	NCU06317	Stress response RCI peptide	14098
	NCU06374	Multispanning membrane protein	19912
	NCU06380	Zinc transporter YKE4	13093
	NCU06473	ZIP metal ion transporter	20177
	NCU06482	Acetate-2	20179
	NCU06606	Iron-sulfur subunit-1	11184
	NCU06650	Secretory phospholipase A2	11246
	NCU06682	Plasma membrane proteolipid 3	13846	C
	NCU06697	Ser/Thr protein phosphatase	12300
	NCU06703	Mating pheromone-induced death-1	11707
	NCU06713	Vacuolar protein sorting protein 55	12315
	NCU06781	1,3-beta-glucanosyltransferase Gel2	12656	C
	NCU06834	ADAM protease ADM-B	14847
	NCU06880	AhpC/TSA family protein	19917
	NCU06949	Subtilisin-like proteinase Mp1	20359
	NCU06961	Glycosylhydrolase family 28-2	20364	D
	NCU07021	Peptide chain release factor 3	20150
	NCU07092	Cytochrome P450 2C30	20163
	NCU07277	Anchored cell wall protein-8	15340	C
	NCU07324	Conidiation-13	18942
	NCU07355	Glycosyl hydrolase family 71 protein	13105
	NCU07486	LysM domain-containing protein	19571
	NCU07536	Carboxypeptidase A1	14479
	NCU07545	DUF1183 domain-containing protein	14482
	NCU07776	Anchored cell wall protein-5	15341
	NCU07787	Clock controlled gene-14	18946
	NCU07817	Non-anchored cell wall protein-3	11688
	NCU07898	Endoglucanase IV	19600	B
	NCU07974	Endoglucanase B	13994
	NCU07986	Membrane protein TMS1	13997
	NCU08004	Electron transfer flavoprotein alpha-subunit	21300
	NCU08038	CAS1	11648
	NCU08189	Glycosylhydrolase family 10-2	19861	B
	NCU08192	Hydrophobin	13752
	NCU08339	Endosomal P24B protein	18365	C
	NCU08457	Easily wettable	13319
	NCU08568	ADP-ribose pyrophosphatase	20331
	NCU08615	Tyrosinase	18339
	NCU08648	Nuclease PA3	11177
	NCU08699	Blue light-induced 4	15324
	NCU08739	Endothiapepsin	11951
	NCU08760	Glycosylhydrolase family 61-5	15664	B
	NCU08998	4-aminobutyrate aminotransferase	20481
	NCU09023	Laccase 2	18493
	NCU09026	Feruloyl esterase B	18447
	NCU09042	Exo-beta-D-glucosaminidase	18460
	NCU09102	Glutamyl-tRna(Gln) amidotransferase subunit A	18495
	NCU09133	Anchored cell wall protein-7	21056
	NCU09199	Tyrosinase	15586
	NCU09263	Anchored cell wall protein-4	12957	C
	NCU09267	Copper radical oxidase	12884	B
	NCU09281	Glycosylhydrolase family 31-1	21027
	NCU09350	Aspartic-type endopeptidase	16097
	NCU09406	Copper amine oxidase	12513
	NCU09416	Cellulose-binding GDSL lipase/acylhydrolase	15336
	NCU09423	Secreted protein	11261
	NCU09445	Cip2	21356
	NCU09485	Chaperone dnaK	12465
	NCU09518	Glucooligosaccharide oxidase	21149
	NCU09525	Secreted protein	21153
	NCU09543	PQ loop repeat protein	21067
	NCU09564	Phosphorus-4	18996
	NCU09596	Phytanoyl-CoA dioxygenase	19737
	NCU09672	Extracellular cell wall glucanase Crf1	18533
	NCU09680	Glycosylhydrolase family 6-2	15633	B
	NCU09702	Endo-beta-1,6-galactanase	20797
	NCU09718	N(4)-(beta-n-acetylglucosaminyl)-l-asparaginase	18552
	NCU09737	DUF1237 domain-containing protein	18559
	NCU09765	Surface protein 1	15613
	NCU09774	Cellulase	17651
	NCU09788	Endonuclease/exonuclease/phosphatase	14570
	NCU09923	Glycosylhydrolase family 3-7	18961	B
	NCU09924	BNR/Asp-box repeat protein	21313
	NCU10003	HET domain-containing protein	18624
	NCU10045	Pectinesterase	18479
	NCU10416	WSC domain-containing protein	21571
	NCU10680 1	Carboxylesterase	21632
	NCU10907	PEPAd	14728	C
	NCU11102	SCJ1	20413
	NCU00051	Hypothetical protein	12121
	NCU00267	Hypothetical protein	11813
	NCU00270	Hypothetical protein	11816
	NCU00296	Hypothetical protein	12741
	NCU00449	Hypothetical protein	12724
	NCU00473	Hypothetical protein	19796
	NCU00584	Hypothetical protein	17160
	NCU00607	Hypothetical protein	16724
	NCU00630	Hypothetical protein	16725
	NCU00708	Hypothetical protein	17161
	NCU00729	Hypothetical protein	16849
	NCU00757	Hypothetical protein	16624
	NCU00826	Hypothetical protein	16640
	NCU00855	Hypothetical protein	17059
	NCU00859	Hypothetical protein	16384
	NCU00872	Hypothetical protein	17066
	NCU01025	Hypothetical protein	20724
	NCU01056	Hypothetical protein	17085
	NCU01073	Hypothetical protein	17605
	NCU01076	Hypothetical protein	17168
	NCU01123	Hypothetical protein	21302	D
	NCU01158	Hypothetical protein	17377
	NCU01173	Hypothetical protein	11174
	NCU01223	Hypothetical protein	20727
	NCU01284	Hypothetical protein	13669
	NCU01291	Hypothetical protein	17012
	NCU01357	Hypothetical protein	21203
	NCU01425	Hypothetical protein	13762
	NCU01426	Hypothetical protein	13765
	NCU01548	Hypothetical protein	18717	C
	NCU01573	Hypothetical protein	21307
	NCU01697	Hypothetical protein	14575
	NCU01739	Hypothetical protein	21370
	NCU01873	Hypothetical protein	13139
	NCU01947	Hypothetical protein	19015
	NCU01978	Hypothetical protein	15146
	NCU02042	Hypothetical protein	13140
	NCU02099	Hypothetical protein	17720
	NCU02138	Hypothetical protein	16949
	NCU02164	Hypothetical protein	17384
	NCU02189	Hypothetical protein	16964
	NCU02198	Hypothetical protein	16187
	NCU02199	Hypothetical protein	17387
	NCU02219	Hypothetical protein	17273
	NCU02229	Hypothetical protein	16986
	NCU02297	Hypothetical protein	16868
	NCU02327	Hypothetical protein	13521
	NCU02331	Hypothetical protein	16875
	NCU02390	Hypothetical protein	17129
	NCU02483	Hypothetical protein	19800
	NCU02548	Hypothetical protein	17197
	NCU02561	Hypothetical protein	17199
	NCU02695	Hypothetical protein	11693
	NCU02722	Hypothetical protein	17412
	NCU02745	Hypothetical protein	16900
	NCU02884	Hypothetical protein	13938	C
	NCU02900	Hypothetical protein	14165
	NCU02944	Hypothetical protein	13963
	NCU03104	Hypothetical protein	14003
	NCU03136	Hypothetical protein	14038
	NCU03192	Hypothetical protein	15048
	NCU03222	Hypothetical protein	13845	C
	NCU03293	Hypothetical protein	14635	C
	NCU03373	Hypothetical protein	12889
	NCU03465	Hypothetical protein	20441
	NCU03511	Hypothetical protein	20900
	NCU03543	Hypothetical protein	17031
	NCU03740	Hypothetical protein	15205
	NCU03742	Hypothetical protein	21293
	NCU03873	Hypothetical protein	17114	C
	NCU03895	Hypothetical protein	17232
	NCU04066	Hypothetical protein	17119	C
	NCU04070	Hypothetical protein	18765
	NCU04134	Hypothetical protein	20744
	NCU04169	Hypothetical protein	21277
	NCU04297	Hypothetical protein	18856
	NCU04424	Hypothetical protein	11752
	NCU04467	Hypothetical protein	14246
	NCU04471	Hypothetical protein	16791
	NCU04482	Hypothetical protein	17355
	NCU04486	Hypothetical protein	17359
	NCU04496	Hypothetical protein	17368	C
	NCU04497	Hypothetical protein	17370
	NCU04499	Hypothetical protein	17513
	NCU04501	Hypothetical protein	17514
	NCU04543	Hypothetical protein	14180	C
	NCU04601	Hypothetical protein	11457
	NCU04675	Hypothetical protein	18644
	NCU04882	Hypothetical protein	17582
	NCU04900	Hypothetical protein	17811
	NCU04998	Hypothetical protein	19154
	NCU05030	Hypothetical protein	14735
	NCU05031	Hypothetical protein	14737
	NCU05052	Hypothetical protein	14746
	NCU05060	Hypothetical protein	13797
	NCU05134	Hypothetical protein	20118	B
	NCU05163	Hypothetical protein	14789
	NCU05229	Hypothetical protein	20029	C
	NCU05230	Hypothetical protein	14888
	NCU05248	Hypothetical protein	20030
	NCU05311	Hypothetical protein	14601
	NCU05318	Hypothetical protein	14604
	NCU05341	Hypothetical protein	19180
	NCU05358	Hypothetical protein	18900
	NCU05384	Hypothetical protein	18832
	NCU05494	Hypothetical protein	14773
	NCU05534	Hypothetical protein	14778
	NCU05547	Hypothetical protein	14681
	NCU05567	Hypothetical protein	14693
	NCU05626	Hypothetical protein	19929
	NCU05639	Hypothetical protein	18073
	NCU05707	Hypothetical protein	18005
	NCU05763	Hypothetical protein	14963
	NCU05812	Hypothetical protein	17768
	NCU05814	Hypothetical protein	17770
	NCU05827	Hypothetical protein	17779
	NCU05834	Hypothetical protein	18209
	NCU05835	Hypothetical protein	17785
	NCU05872	Hypothetical protein	17797
	NCU05890	Hypothetical protein	15761	C
	NCU05932	Hypothetical protein	19952
	NCU05935	Hypothetical protein	13529
	NCU05940	Hypothetical protein	17834
	NCU06079	Hypothetical protein	15327
	NCU06116	Hypothetical protein	14995
	NCU06169	Hypothetical protein	15024
	NCU06209	Hypothetical protein	19911
	NCU06309	Hypothetical protein	15452
	NCU06328	Hypothetical protein	15811
	NCU06349	Hypothetical protein	15328
	NCU06525	Hypothetical protein	15332
	NCU06531	Hypothetical protein	11311
	NCU06547	Hypothetical protein	20631
	NCU06602	Hypothetical protein	15307
	NCU06817	Hypothetical protein	12616
	NCU06911	Hypothetical protein	14348
	NCU06912	Hypothetical protein	12948
	NCU06937	Hypothetical protein	20394
	NCU06938	Hypothetical protein	20761
	NCU07029	Hypothetical protein	15448
	NCU07051	Hypothetical protein	15089
	NCU07063	Hypothetical protein	14718
	NCU07083	Hypothetical protein	15093
	NCU07095	Hypothetical protein	14260
	NCU07102	Hypothetical protein	14368
	NCU07103	Hypothetical protein	14262
	NCU07134	Hypothetical protein	14268
	NCU07164	Hypothetical protein	14390
	NCU07222	Hypothetical protein	14324
	NCU07311	Hypothetical protein	15400
	NCU07326	Hypothetical protein	19534	B
	NCU07406	Hypothetical protein	21666
	NCU07449	Hypothetical protein	13457
	NCU07462	Hypothetical protein	21672
	NCU07485	Hypothetical protein	18101
	NCU07500	Hypothetical protein	18087
	NCU07537	Hypothetical protein	20639
	NCU07569	Hypothetical protein	17985
	NCU07592	Hypothetical protein	18109
	NCU07635	Hypothetical protein	18113	C
	NCU07761	Hypothetical protein	19579
	NCU07811	Hypothetical protein	21386
	NCU07910	Hypothetical protein	18147
	NCU07946	Hypothetical protein	15544
	NCU08086	Hypothetical protein	19333
	NCU08168	Hypothetical protein	20772
	NCU08227	Hypothetical protein	16093	C
	NCU08438	Hypothetical protein	19788
	NCU08448	Hypothetical protein	18183
	NCU08454	Hypothetical protein	20775
	NCU08523	Hypothetical protein	18280
	NCU08681	Hypothetical protein	18196
	NCU08722	Hypothetical protein	20784
	NCU08821	Hypothetical protein	18198
	NCU08860	Hypothetical protein	18200
	NCU08872	Hypothetical protein	20661
	NCU08954	Hypothetical protein	19201
	NCU09029	Hypothetical protein	20578
	NCU09046	Hypothetical protein	20586	B
	NCU09055	Hypothetical protein	18291
	NCU09059	Hypothetical protein	20668
	NCU09066	Hypothetical protein	20616	C
	NCU09147	Hypothetical protein	20607
	NCU09171	Hypothetical protein	17913
	NCU09222	Hypothetical protein	15588
	NCU09484	Hypothetical protein	14721
	NCU09568	Hypothetical protein	17918
	NCU09619	Hypothetical protein	20810
	NCU09623	Hypothetical protein	20792
	NCU09635	Hypothetical protein	18514
	NCU09651	Hypothetical protein	18520
	NCU09660	Hypothetical protein	19790
	NCU09764	Hypothetical protein	18562	B
	NCU09799	Hypothetical protein	18590
	NCU09852	Hypothetical protein	18601
	NCU09868	Hypothetical protein	17984
	NCU09878	Hypothetical protein	18613
	NCU09926	Hypothetical protein	20894
	NCU09929	Hypothetical protein	14186	C
	NCU09935	Hypothetical protein	18231
	NCU09964	Hypothetical protein	18804
	NCU10011	Hypothetical protein	21164
	NCU10027	Hypothetical protein	21172
	NCU10152	Hypothetical protein	15238
	NCU10596	Hypothetical protein	21583
	NCU11030	Hypothetical protein	21604
1	Changed to NCU03978 in subsequent annotations of genome
